# Supplementary material for: Expert Consensus on Clinical Decision Making in the Disease Trajectory of Oropharyngeal Dysphagia in Adults: An International Delphi Study
Source: J Clin Med. 2023 Oct 17;12(20):6572. doi: 10.3390/jcm12206572 (PMC10607151; doi:10.3390/jcm12206572)
Supplement: Supplementary file 1 [file jcm-12-06572-s001.zip]

Archive with 1 entries (1 files):
- jcm-2626396-supplementary.pdf
